# Supplementary material for: Impact of COVID-19 Pandemic on Well-Being, Social Relationships and Academic Performance in a Sample of University Freshmen: A Propensity Score Match Evaluation Pre- and Post-Pandemic
Source: Int J Environ Res Public Health. 2023 Jul 31;20(15):6485. doi: 10.3390/ijerph20156485 (PMC10418828; doi:10.3390/ijerph20156485)
Supplement: Supplementary file 1 [file ijerph-20-06485-s001.zip]

Archive with 1 entries (1 files):
- ijerph-2508202-supplementary.pdf
